# Supplementary material for: Effects of Antipsychotics on the Hypothalamus–Pituitary–Adrenal Axis in a Phencyclidine Animal Model of Schizophrenia
Source: Cells. 2024 Aug 26;13(17):1425. doi: 10.3390/cells13171425 (PMC11394463; doi:10.3390/cells13171425)
Supplement: Supplementary file 1 [file cells-13-01425-s001.zip]

Archive with 2 entries (2 files):
- Figure S2.pdf
- Figure S1.PDF
